# Supplementary material for: Rescue of Outer Hair Cells with Antisense Oligonucleotides in Usher Mice Is Dependent on Age of Treatment
Source: J Assoc Res Otolaryngol. 2017 Oct 12;19(1):1–16. doi: 10.1007/s10162-017-0640-x (PMC5783922; doi:10.1007/s10162-017-0640-x)
Supplement: Supplementary file 1 — (XLSX 51 kb) [file 10162_2017_640_MOESM1_ESM.xlsx]

## Sheet: Ponnath et al comparisons
Ponnath et al.: Supplementary excel spreadsheet showing the p values for the comparisons illustrated in Figures 1, 2, 3, 4, 5, and 6
Comparison 1 - Treatment Comparisons of DPOAE SNRs at 1, 3, and 6 months of age. Columns are the age of DPOAE test; the distortion product frequency (2f1-f2); the time of ASO treatments (A and B); and the P value for comparison of dpoae SNR between Treatement A vs. Treatment B at different stimulus amplitudes using the Tukey-Kramer Multiple Comparisons. Statistical analysis of the model for all d…																				Comparison 2 - Treatment Comparisons of DPOAE Thresholds s at 1, 3, and 6 months of age. Columns are the age of DPOAE test; the distortion product frequency (2f1-f2); the time of ASO treatments (A and B); and the P value for comparison of dpoae threshold between Treatment A vs. Treatment B using the Tukey-Kramer Multiple Comparisons. Statistical analysis of the model for all data within each age …													Comparison 3 - Treatment Comparisons of ABR Thresholds at 1, 3, and 6 months of age. Columns are the age of ABR test; the stimulus frequency; the time of ASO treatments (A and B); and the P value for comparison of ABR threshold between Treatment A vs. Treatment B using the Tukey-Kramer Multiple Comparisons. Statistical analysis of the model for all data within each age and frequency is shown to t…
									STIMULUS AMPLITUDE (dB SPL)
									A vs. B P value Tukey-Kramer Multiple Camparisons
									Pr>│t│ for H0:LSMean(A)=LSMean(B)
					Age at Test (months)	2f1-f2 (Hz)	Treatment A	Treatment B	5	15	25	35	45	55	65	75									Age at Test (months)	2f1-f2 (Hz)	Treatment A	Treatment B	P value									Age at Test (months)	Frequency (kHz)	Treatment A	Treatment B	P value
1 Month					1	5096	no treatment	Normal Het Control	1	1	1	0.7098	1	0.4878	<0.0001	<0.0001				1 Month					1	5096	no treatment	Normal Het Controls	0.0094				1 month					1	8	no treatment	Normal Het Control	<.0001
Source	DF	F Value	Pr>F		1	5096	no treatment	P1	1	1	1	0.97	1	1	0.083	<0.0001				Source	DF	F Value	Pr>F		1	5096	no treatment	P1	0.7832				Source	DF	F Value	Pr>F		1	8	no treatment	P1	<.0001					8 kHz
Model: dpoae SNR = gene*dose*treatment*amplitude	44	15.94	<.0001		1	5096	no treatment	P5	na	na	na	1	1	1	1	1				Model: dpoae Threshold = gene*dose*treatment	5	3.16	0.0135		1	5096	no treatment	P5	0.9613				Model: ABR Threshold = gene*dose*treatment	6	79.84	<.0001		1	8	no treatment	P5	<.0001					Source	DF	F Value
Error	460				1	5096	no treatment	P1,3	1	1	1	1	1	0.995	0.114	<0.0001				Error	59				1	5096	no treatment	P1,3	0.4041				Error	98				1	8	no treatment	P7	<.0001					Model: ABR Threshold = gene*dose*treatment*age	20	84.84
					1	5096	no treatment	P1,3,5,7	1	1	1	1	1	1	0.934	0.005									1	5096	no treatment	P1,3,5,7	0.0406									1	8	no treatment	P1,3	<.0001					Error	252
					1	5096	P1	P5	na	na	na	1	1	0.9988	0.5743	0.0005									1	5096	P1	P5	0.9999									1	8	no treatment	P1,3,5,7	<.0001
					1	5096	P1	P1,3	1	1	1	1	1	1	1	1									1	5096	P1	P1,3	0.9964									1	8	P1	P5	0.3222
					1	5096	P1	P1,3,5,7	1	1	1	1	1	1	0.9994	0.614									1	5096	P1	P1,3,5,7	0.8481									1	8	P1	P7	0.0059
					1	5096	P5	P1,3	na	na	na	1	1	0.9857	0.676	<.0001									1	5096	P5	P1,3	0.9834									1	8	P1	P1,3	0.8059
					1	5096	P5	P1,3,5,7	na	na	na	1	1	0.9996	0.9998	0.4052									1	5096	P5	P1,3,5,7	0.801									1	8	P1	P1,3,5,7	0.9999
					1	5096	P1,3	P1,3,5,7	1	1	1	1	1	1	0.9999	0.0405									1	5096	P1,3	P1,3,5,7	0.9871									1	8	P1	Normal Het Control	0.1119
																																						1	8	P5	P7	0.5221
Source	DF	F Value	Pr>F		1	5343	no treatment	Normal Het Control	1	1	1	0.0032	0.8992	0.0728	<0.0001	<0.0001				Source	DF	F Value	Pr>F		1	5343	no treatment	Normal Het Controls	0.0039									1	8	P5	P1,3	0.0025
Model: dpoae SNR = gene*dose*treatment*amplitude	44	32.58	<.0001		1	5343	no treatment	P1	1	1	1	0.501	1	0.998	0.001	<0.0001				Model: dpoae Threshold = gene*dose*treatment	5	5.06	0.0006		1	5343	no treatment	P1	0.05									1	8	P5	P1,3,5,7	0.0352
Error	460				1	5343	no treatment	P5	na	na	na	1	1	1	1	1				Error	59				1	5343	no treatment	P5	1									1	8	P5	Normal Het Control	<.0001
					1	5343	no treatment	P1,3	1	1	1	0.297	0.766	0.814	<0.0001	<0.0001									1	5343	no treatment	P1,3	0.0104									1	8	P7	P1,3	<.0001
					1	5343	no treatment	P1,3,5,7	1	1	1	0.96	1	1	0.544	0.002									1	5343	no treatment	P1,3,5,7	0.4834									1	8	P7	P1,3,5,7	<.0001					16 kHz
					1	5343	P1	P5	na	na	na	0.9991	1	0.8509	0.1091	4e-05									1	5343	P1	P5	0.2166									1	8	P7	Normal Het Control	<.0001					Source	DF	F Value
					1	5343	P1	P1,3	1	1	1	1	1	1	1	0.5229									1	5343	P1	P1,3	0.999									1	8	P1,3	P1,3,5,7	0.8201					Model: ABR Threshold = gene*dose*treatment*age	20	92.59
					1	5343	P1	P1,3,5,7	1	1	1	1	0.9989	0.9939	0.9279	0.9775									1	5343	P1	P1,3,5,7	0.6251									1	8	P1,3	Normal Het Control	0.8794					Error	252
					1	5343	P5	P1,3	na	na	na	0.9959	0.8981	0.4247	0.001	<0.0001									1	5343	P5	P1,3	0.0991									1	8	P1,3,5,7	Normal Het Control	0.0184
					1	5343	P5	P1,3,5,7	na	na	na	1	1	1	0.9944	0.0879									1	5343	P5	P1,3,5,7	0.8141
					1	5343	P1,3	P1,3,5,7	1	1	1	1	0.3414	0.7046	0.0349	<0.0001									1	5343	P1,3	P1,3,5,7	0.3194				Source	DF	F Value	Pr>F		1	16	no treatment	Normal Het Control	<.0001
																																	Model: ABR Threshold = gene*dose*treatment	6	96.57	<.0001		1	16	no treatment	P1	<.0001
Source	DF	F Value	Pr>F		1	8015	no treatment	Normal Het Control	1	0.9828	<0.0001	<0.0001	0.0097	0.0002	<0.0001	<0.0001				Source	DF	F Value	Pr>F		1	8015	no treatment	Normal Het Controls	<0.0001				Error	98				1	16	no treatment	P5	<.0001
Model: dpoae SNR = gene*dose*treatment*amplitude	44	24.87	<.0001		1	8015	no treatment	P1	1	1	1	0.998	1	0.992	0.568	0.862				Model: dpoae Threshold = gene*dose*treatment	5	6.33	<.0001		1	8015	no treatment	P1	0.2442									1	16	no treatment	P7	0.0201
Error	460				1	8015	no treatment	P5	na	na	na	1	1	1	1	1				Error	59				1	8015	no treatment	P5	1									1	16	no treatment	P1,3	<.0001
					1	8015	no treatment	P1,3	1	1	1	0.104	1	0.143	<.0001	<0.0001									1	8015	no treatment	P1,3	0.0359									1	16	no treatment	P1,3,5,7	<.0001
					1	8015	no treatment	P1,3,5,7	1	1	1	1	0.984	1	0.124	0.011									1	8015	no treatment	P1,3,5,7	0.4803									1	16	P1	P5	0.0361
					1	8015	P1	P5	na	na	na	0.9999	1	1	1	0.9183									1	8015	P1	P5	0.5591									1	16	P1	P7	<.0001
					1	8015	P1	P1,3	1	1	1	1	1	1	0.6298	<0.0001									1	8015	P1	P1,3	0.9849									1	16	P1	P1,3	0.9213
					1	8015	P1	P1,3,5,7	1	1	1	1	0.9999	0.9815	1	1									1	8015	P1	P1,3,5,7	0.9684									1	16	P1	P1,3,5,7	0.0272
					1	8015	P5	P1,3	na	na	na	0.5178	0.9991	0.917	0.0593	<0.0001									1	8015	P5	P1,3	0.2171									1	16	P1	Normal Het Control	0.1831					32kHz
					1	8015	P5	P1,3,5,7	na	na	na	1	1	1	1	0.1635									1	8015	P5	P1,3,5,7	0.834									1	16	P5	P7	0.0056					Source	DF	F Value
					1	8015	P1,3	P1,3,5,7	1	1	1	0.9481	0.9443	0.09	0.2104	<0.0001									1	8015	P1,3	P1,3,5,7	0.5977									1	16	P5	P1,3	0.2796					Model: ABR Threshold = gene*dose*treatment*age	20	189.53
																																						1	16	P5	P1,3,5,7	1					Error	252
Source	DF	F Value	Pr>F		1	10686	no treatment	Normal Het Control	1	0.2639	<0.0001	<0.0001	<0.0001	<0.0001	<0.0001	<0.0001				Source	DF	F Value	Pr>F		1	10685	no treatment	Normal Het Controls	<0.0001									1	16	P5	Normal Het Control	<0.0001
Model: dpoae SNR = gene*dose*treatment*amplitude	44	36.88	<.0001		1	10686	no treatment	P1	1	1	1	0.974	0.939	0.879	0.358	0.003				Model: dpoae Threshold = gene*dose*treatment	5	7.51	<.0001		1	10685	no treatment	P1	0.0546									1	16	P7	P1,3	<.0001
Error	460				1	10686	no treatment	P5	na	na	na	1	1	1	1	1				Error	59				1	10685	no treatment	P5	0.8978									1	16	P7	P1,3,5,7	0.0006
					1	10686	no treatment	P1,3	1	1	1	0.026	0.267	0.959	<.0001	<0.0001									1	10685	no treatment	P1,3	0.005									1	16	P7	Normal Het Control	<0.0001
					1	10686	no treatment	P1,3,5,7	1	1	1	0.981	1	1	0.709	0.01									1	10685	no treatment	P1,3,5,7	0.6149									1	16	P1,3	P1,3,5,7	0.2559
					1	10686	P1	P5	na	na	na	1	0.9995	1	0.9997	0.2345									1	10685	P1	P5	0.7939									1	16	P1,3	Normal Het Control	0.0004
					1	10686	P1	P1,3	1	1	1	1	1	1	0.9837	0.3441									1	10685	P1	P1,3	0.9874									1	16	P1,3,5,7	Normal Het Control	<0.0001
					1	10686	P1	P1,3,5,7	1	1	1	1	0.9987	0.6615	1	1									1	10685	P1	P1,3,5,7	0.5589
					1	10686	P5	P1,3	na	na	na	0.8699	0.8945	1	0.0889	<0.0001									1	10685	P5	P1,3	0.4317				Source	DF	F Value	Pr>F		1	32	no treatment	Normal Het Control	<.0001
					1	10686	P5	P1,3,5,7	na	na	na	1	1	1	1	0.6813									1	10685	P5	P1,3,5,7	1				Model: ABR Threshold = gene*dose*treatment	6	207.13	<.0001		1	32	no treatment	P1	0.0001
					1	10686	P1,3	P1,3,5,7	1	1	1	0.9712	0.6574	0.8165	0.136	0.0004									1	10685	P1,3	P1,3,5,7	0.1442				Error	98				1	32	no treatment	P5	<0.0001
																																						1	32	no treatment	P7	0.1816
Source	DF	F Value	Pr>F		1	12814	no treatment	Normal Het Control	1	0.8374	<0.0001	<0.0001	<0.0001	<0.0001	<0.0001	<0.0001				Source	DF	F Value	Pr>F		1	12814	no treatment	Normal Het Controls	<0.0001									1	32	no treatment	P1,3	0.0179					BBN
Model: dpoae SNR = gene*dose*treatment*amplitude	44	36.01	<.0001		1	12814	no treatment	P1	1	1	1	1	1	1	0.03	0.009				Model: dpoae Threshold = gene*dose*treatment	5	10.12	<.0001		1	12814	no treatment	P1	0.9592									1	32	no treatment	P1,3,5,7	0.0196					Source	DF	F Value
Error	460				1	12814	no treatment	P5	na	na	na	1	1	1	1	1				Error	59				1	12814	no treatment	P5	1									1	32	P1	P5	0.9993					Model: ABR Threshold = gene*dose*treatment*age	20	124.36
					1	12814	no treatment	P1,3	1	1	1	0.834	1	1	0.004	<0.0001									1	12814	no treatment	P1,3	2028									1	32	P1	P7	0.4093					Error	252
					1	12814	no treatment	P1,3,5,7	1	1	1	1	1	1	1	0.805									1	12814	no treatment	P1,3,5,7	0.9998									1	32	P1	P1,3	0.6453
					1	12814	P1	P5	na	na	na	1	1	1	0.9783	0.7347									1	12814	P1	P5	0.9969									1	32	P1	P1,3,5,7	0.2389
					1	12814	P1	P1,3	1	1	1	1	1	1	1	0.0576									1	12814	P1	P1,3	0.8062									1	32	P1	Normal Het Control	<0.0001
					1	12814	P1	P1,3,5,7	1	1	1	1	1	0.9334	0.0233	0.9676									1	12814	P1	P1,3,5,7	0.9882									1	32	P5	P7	0.5802
					1	12814	P5	P1,3	na	na	na	0.9275	1	1	0.886	0.0013									1	12814	P5	P1,3	0.6141									1	32	P5	P1,3	0.8273
					1	12814	P5	P1,3,5,7	na	na	na	1	1	1	1	1									1	12814	P5	P1,3,5,7	1									1	32	P5	P1,3,5,7	0.3556
					1	12814	P1,3	P1,3,5,7	1	1	1	1	1	1	0.0028	<0.0001									1	12814	P1,3	P1,3,5,7	0.282									1	32	P5	Normal Het Control	<0.0001
																																						1	32	P7	P1,3	0.9989
Source	DF	F Value	Pr>F		1	19621	no treatment	Normal Het Control	1	1	0.9668	<0.0001	<0.0001	<0.0001	<0.0001	<0.0001				Source	DF	F Value	Pr>F		1	19621	no treatment	Normal Het Controls	<0.0001									1	32	P7	P1,3,5,7	1
Model: dpoae SNR = gene*dose*treatment*amplitude	44	22.2	<.0001		1	19621	no treatment	P1	1	1	1	1	0.818	1	1	0.0004				Model: dpoae Threshold = gene*dose*treatment	5	16.1	<.0001		1	19621	no treatment	P1	0.7966									1	32	P7	Normal Het Control	<0.0001
Error	460				1	19621	no treatment	P5	na	na	na	1	1	1	1	0.346				Error	59				1	19621	no treatment	P5	0.458									1	32	P1,3	P1,3,5,7	0.9971
					1	19621	no treatment	P1,3	1	1	1	1	1	1	1	0.025									1	19621	no treatment	P1,3	0.4156									1	32	P1,3	Normal Het Control	<0.0001
					1	19621	no treatment	P1,3,5,7	1	1	1	1	1	1	1	1									1	19621	no treatment	P1,3,5,7	0.9982									1	32	P1,3,5,7	Normal Het Control	<0.0001
					1	19621	P1	P5	na	na	na	0.9962	1	1	1	1									1	19621	P1	P5	0.9842
					1	19621	P1	P1,3	1	1	1	1	1	1	0.9999	1									1	19621	P1	P1,3	0.0725				Source	DF	F Value	Pr>F		1	BBN	no treatment	Normal Het Control	<.0001
					1	19621	P1	P1,3,5,7	1	1	1	0.9998	0.9296	1	1	0.0327									1	19621	P1	P1,3,5,7	0.9298				Model: ABR Threshold = gene*dose*treatment	6	222.9	<.0001		1	BBN	no treatment	P1	<.0001
					1	19621	P5	P1,3	na	na	na	1	1	1	1	1									1	19621	P5	P1,3	0.0316				Error	98				1	BBN	no treatment	P5	<.0001
					1	19621	P5	P1,3,5,7	na	na	na	1	1	1	1	0.953									1	19621	P5	P1,3,5,7	0.6276									1	BBN	no treatment	P7	0.0201
					1	19621	P1,3	P1,3,5,7	1	1	1	1	1	1	1	0.496									1	19621	P1,3	P1,3,5,7	0.2108									1	BBN	no treatment	P1,3	<.0001
																																						1	BBN	no treatment	P1,3,5,7	<.0001
3 Months					3	5096	no treatment	Normal Het Control	1	1	0.9978	0.0061	0.9956	0.0011	<0.0001	<0.0001				3 Months					3	5096	no treatment	Normal Het Controls	0.0273									1	BBN	P1	P5	0.0003
Source	DF	F Value	Pr>F		3	5096	no treatment	P1	1	1	1	0.999	1	1	0.379	0.105				Source	DF	F Value	Pr>F		3	5096	no treatment	P1	0.2238									1	BBN	P1	P7	<.0001
Model: dpoae SNR = gene*dose*treatment*amplitude	39	12.28	<.0001		3	5096	no treatment	P1,3	1	1	1	0.871	1	1	0.938	0.771				Model: dpoae Threshold = gene*dose*treatment	4	3.6	0.0125		3	5096	no treatment	P1,3	0.2274									1	BBN	P1	P1,3	0.9855
Error	360				3	5096	no treatment	P1,3,5,7	1	1	1	0.772	1	1	1	0.999				Error	45				3	5096	no treatment	P1,3,5,7	0.9938									1	BBN	P1	P1,3,5,7	0.1002
					3	5096	P1	P1,3	1	1	1	1	1	1	1	1									3	5096	P1	P1,3	0.9998									1	BBN	P1	Normal Het Control	0.0351
					3	5096	P1	P1,3,5,7	1	1	1	1	1	1	0.9206	0.9634									3	5096	P1	P1,3,5,7	0.3698									1	BBN	P5	P7	<0.0001
					3	5096	P1,3	P1,3,5,7	1	1	0.9993	1	1	1	1	1									3	5096	P1,3	P1,3,5,7	0.3898									1	BBN	P5	P1,3	0.001
																																						1	BBN	P5	P1,3,5,7	0.1241
Source	DF	F Value	Pr>F		3	5343	no treatment	Normal Het Control	1	1	0.2403	0.0017	0.0258	0.0005	<0.0001	<0.0001				Source	DF	F Value	Pr>F		3	5343	no treatment	Normal Het Controls	0.0542									1	BBN	P5	Normal Het Control	<0.0001
Model: dpoae SNR = gene*dose*treatment*amplitude	39	21.51	<.0001		3	5343	no treatment	P1	1	1	1	1	1	1	0.299	0.058				Model: dpoae Threshold = gene*dose*treatment	4	2	0.11		3	5343	no treatment	P1	0.8443									1	BBN	P7	P1,3	<.0001
Error	360				3	5343	no treatment	P1,3	1	1	0.988	0.986	1	1	0.038	0.218				Error	45				3	5343	no treatment	P1,3	0.892									1	BBN	P7	P1,3,5,7	<.0001
					3	5343	no treatment	P1,3,5,7	1	1	1	1	1	1	1	1									3	5343	no treatment	P1,3,5,7	0.7419									1	BBN	P7	Normal Het Control	<0.0001
					3	5343	P1	P1,3	1	1	1	1	1	1	1	1									3	5343	P1	P1,3	0.9998									1	BBN	P1,3	P1,3,5,7	0.3348
					3	5343	P1	P1,3,5,7	1	1	1	1	1	1	0.9908	0.2353									3	5343	P1	P1,3,5,7	1									1	BBN	P1,3	Normal Het Control	0.0001
					3	5343	P1,3	P1,3,5,7	1	1	1	1	1	1	0.7758	0.6173									3	5343	P1,3	P1,3,5,7	0.9998									1	BBN	P1,3,5,7	Normal Het Control	<0.0001
Source	DF	F Value	Pr>F		3	8015	no treatment	Normal Het Control	1	0.9987	0.0009	<0.0001	<0.0001	<0.0001	<0.0001	<0.0001				Source	DF	F Value	Pr>F		3	8015	no treatment	Normal Het Controls	0.0023				3 month					3	8	no treatment	Normal Het Control	<.0001
Model: dpoae SNR = gene*dose*treatment*amplitude	39	20.98	<.0001		3	8015	no treatment	P1	1	1	1	1	1	0.082	0.733	0.041				Model: dpoae Threshold = gene*dose*treatment	4	5.41	0.0012		3	8015	no treatment	P1	0.6281				Source	DF	F Value	Pr>F		3	8	no treatment	P1	<.0001
Error	360				3	8015	no treatment	P1,3	1	1	0.999	0.373	1	0.373	0.12	<0.0001				Error	45				3	8015	no treatment	P1,3	0.3891				Model: ABR Threshold = gene*dose*treatment	6	161.42	<.0001		3	8	no treatment	P5	<.0001
					3	8015	no treatment	P1,3,5,7	1	1	1	1	1	1	1	0.348									3	8015	no treatment	P1,3,5,7	1				Error	86				3	8	no treatment	P7	<.0001
					3	8015	P1	P1,3	1	1	1	1	1	1	1	0.9937									3	8015	P1	P1,3	0.9995									3	8	no treatment	P1,3	<.0001
					3	8015	P1	P1,3,5,7	1	1	1	1	1	0.7534	1	1									3	8015	P1	P1,3,5,7	0.6211									3	8	no treatment	P1,3,5,7	<.0001
					3	8015	P1,3	P1,3,5,7	1	1	0.9967	0.9942	1	0.9939	0.9637	0.0387									3	8015	P1,3	P1,3,5,7	0.3778									3	8	P1	P5	<.0001
																																						3	8	P1	P7	<.0001
Source	DF	F Value	Pr>F		3	10686	no treatment	Normal Het Control	1	0.5698	0.0039	<0.0001	<0.0001	<0.0001	<0.0001	<0.0001				Source	DF	F Value	Pr>F		3	10685	no treatment	Normal Het Controls	0.0051									3	8	P1	P1,3	0.9596
Model: dpoae SNR = gene*dose*treatment*amplitude	39	31.22	<.0001		3	10686	no treatment	P1	1	1	1	1	0.998	0.994	0.481	0.999				Model: dpoae Threshold = gene*dose*treatment	4	4.13	0.0062		3	10685	no treatment	P1	0.9428									3	8	P1	P1,3,5,7	0.2579
Error	360				3	10686	no treatment	P1,3	1	1	1	1	1	1	0.0002	<0.0001				Error	45				3	10685	no treatment	P1,3	0.9991									3	8	P1	Normal Het Control	0.4484
					3	10686	no treatment	P1,3,5,7	1	1	1	1	0.999	1	0.998	1									3	10685	no treatment	P1,3,5,7	0.9056									3	8	P5	P7	0.2725
					3	10686	P1	P1,3	1	1	1	1	1	1	0.9999	0.1583									3	10685	P1	P1,3	0.9887									3	8	P5	P1,3	<.0001
					3	10686	P1	P1,3,5,7	1	1	0.9997	1	1	0.9999	1	1									3	10685	P1	P1,3,5,7	1									3	8	P5	P1,3,5,7	0.0149
					3	10686	P1,3	P1,3,5,7	1	1	1	1	1	1	0.1135	0.0016									3	10685	P1,3	P1,3,5,7	0.9849									3	8	P5	Normal Het Control	<.0001
																																						3	8	P7	P1,3	<.0001
Source	DF	F Value	Pr>F		3	12814	no treatment	Normal Het Control	1	0.9999	0.0007	<0.0001	<0.0001	0.0012	<0.0001	<0.0001				Source	DF	F Value	Pr>F		3	12814	no treatment	Normal Het Controls	0.0032									3	8	P7	Normal Het Control	<.0001
Model: dpoae SNR = gene*dose*treatment*amplitude	39	26.01	<.0001		3	12814	no treatment	P1	1	1	1	1	1	1	0.986	0.602				Model: dpoae Threshold = gene*dose*treatment	4	6.41	0.0004		3	12814	no treatment	P1	0.9994									3	8	P7	P1,3,5,7	<.0001
Error	360				3	12814	no treatment	P1,3	1	1	1	1	1	1	1	<0.0001				Error	45				3	12814	no treatment	P1,3	0.4811									3	8	P1,3	P1,3,5,7	0.0103
					3	12814	no treatment	P1,3,5,7	1	1	1	1	1	1	1	1									3	12814	no treatment	P1,3,5,7	0.981									3	8	P1,3	Normal Het Control	0.9833
					3	12814	P1	P1,3	1	1	1	1	1	1	1	0.9944									3	12814	P1	P1,3	0.5062									3	8	P1,3,5,7	Normal Het Control	<.0001
					3	12814	P1	P1,3,5,7	1	1	1	1	1	1	1	0.9997									3	12814	P1	P1,3,5,7	0.9995
					3	12814	P1,3	P1,3,5,7	1	1	1	1	1	1	1	0.0126									3	12814	P1,3	P1,3,5,7	0.2146				Source	DF	F Value	Pr>F		3	16	no treatment	Normal Het Control	<.0001
																																	Model: ABR Threshold = gene*dose*treatment	6	101.83	<.0001		3	16	no treatment	P1	<.0001
Source	DF	F Value	Pr>F		3	19621	no treatment	Normal Het Control	1	1	0.9995	0.0338	<.0001	<.0001	<.0001	<.0001				Source	DF	F Value	Pr>F		3	19621	no treatment	Normal Het Controls	0.0067				Error	86				3	16	no treatment	P5	<.0001
Model: dpoae SNR = gene*dose*treatment*amplitude	39	17.11	<.0001		3	19621	no treatment	P1	1	1	1	1	1	1	1	0.069				Model: dpoae Threshold = gene*dose*treatment	4	8.54	<.0001		3	19621	no treatment	P1	0.5705									3	16	no treatment	P7	0.0925
Error	360				3	19621	no treatment	P1,3	1	1	1	1	1	1	1	1				Error	45				3	19621	no treatment	P1,3	0.6407									3	16	no treatment	P1,3	<.0001
					3	19621	no treatment	P1,3,5,7	1	1	1	1	1	1	1	1									3	19621	no treatment	P1,3,5,7	0.7766									3	16	no treatment	P1,3,5,7	<.0001
					3	19621	P1	P1,3	1	1	1	1	1	1	1	0.501									3	19621	P1	P1,3	0.9995									3	16	P1	P5	0.0055
					3	19621	P1	P1,3,5,7	1	1	1	1	1	1	1	0.3927									3	19621	P1	P1,3,5,7	0.9775									3	16	P1	P7	<.0001
					3	19621	P1,3	P1,3,5,7	1	1	1	1	1	1	1	1									3	19621	P1,3	P1,3,5,7	0.9955									3	16	P1	P1,3	0.8761
																																						3	16	P1	P1,3,5,7	0.0011
6 Months					6	5096	no treatment	Normal Het Control	1	1	0.958	0.375	0.609	0.838	0.0006	<0.0001				6 Month					6	5096	no treatment	Normal Het Controls	0.0117									3	16	P1	Normal Het Control	0.0003
Source	DF	F Value	Pr>F		6	5096	no treatment	P1	1	1	1	0.9965	1	0.9999	0.8131	0.0032				Source	DF	F Value	Pr>F		6	5096	no treatment	P1	0.0325									3	16	P5	P7	0.1236
Model: dpoae SNR = gene*dose*treatment*amplitude	39	10.41	<.0001		6	5096	no treatment	P1,3	1	1	1	1	1	1	1	1				Model: dpoae Threshold = gene*dose*treatment	4	4.83	0.0033		6	5096	no treatment	P1,3	0.7987									3	16	P5	P1,3	0.1503
Error	280				6	5096	no treatment	P1,3,5,7	1	1	1	1	1	1	1	0.9987				Error	35				6	5096	no treatment	P1,3,5,7	0.9128									3	16	P5	P1,3,5,7	1
					6	5096	P1	P1,3	1	1	1	1	1	0.9998	0.9996	0.2659									6	5096	P1	P1,3	0.2927									3	16	P5	Normal Het Control	<.0001
					6	5096	P1	P1,3,5,7	1	1	1	1	1	0.9844	0.7069	0.2248									6	5096	P1	P1,3,5,7	0.0936									3	16	P7	P1,3	<.0001
					6	5096	P1,3	P1,3,5,7	1	1	1	1	1	1	1	1									6	5096	P1,3	P1,3,5,7	0.9943									3	16	P7	P1,3,5,7	0.1308
																																						3	16	P7	Normal Het Control	<.0001
Source	DF	F Value	Pr>F		6	5343	no treatment	Normal Het Control	1	1	1	0.8299	1	1	0.0404	0.0016				Source	DF	F Value	Pr>F		6	5343	no treatment	Normal Het Controls	0.8505									3	16	P1,3	P1,3,5,7	0.0554
Model: dpoae SNR = gene*dose*treatment*amplitude	39	12.32	<.0001		6	5343	no treatment	P1	1	1	1	0.9737	0.8633	1	0.2156	0.7527				Model: dpoae Threshold = gene*dose*treatment	4	1.86	0.1402		6	5343	no treatment	P1	0.146									3	16	P1,3	Normal Het Control	<.0001
Error	280				6	5343	no treatment	P1,3	1	1	1	1	1	1	0.9753	0.9708				Error	35				6	5343	no treatment	P1,3	0.497									3	16	P1,3,5,7	Normal Het Control	<.0001
					6	5343	no treatment	P1,3,5,7	1	1	1	0.9737	0.8633	1	0.2156	0.7527									6	5343	no treatment	P1,3,5,7	0.9831
					6	5343	P1	P1,3	1	1	1	1	0.9999	0.9853	1	1									6	5343	P1	P1,3	0.9219				Source	DF	F Value	Pr>F		3	32	no treatment	Normal Het Control	<.0001
					6	5343	P1	P1,3,5,7	1	1	0.9601	0.9998	0.8867	0.7532	0.3044	0.2508									6	5343	P1	P1,3,5,7	0.2284				Model: ABR Threshold = gene*dose*treatment	6	289.64	<.0001		3	32	no treatment	P1	0.3416
					6	5343	P1,3	P1,3,5,7	1	1	0.9995	1	1	1	0.9975	0.626									6	5343	P1,3	P1,3,5,7	0.7032				Error	86				3	32	no treatment	P5	<.0001
																																						3	32	no treatment	P7	0.1213
Source	DF	F Value	Pr>F		6	8015	no treatment	Normal Het Control	1	1	0.9879	0.1651	0.0012	0.2505	<0.0001	<.0001				Source	DF	F Value	Pr>F		6	8015	no treatment	Normal Het Controls	0.0094									3	32	no treatment	P1,3	0.0043
Model: dpoae SNR = gene*dose*treatment*amplitude	39	12.46	<.0001		6	8015	no treatment	P1	1	1	1	1	1	0.9708	0.0039	<.0001				Model: dpoae Threshold = gene*dose*treatment	4	5.59	0.0014		6	8015	no treatment	P1	0.0794									3	32	no treatment	P1,3,5,7	0.0703
Error	280				6	8015	no treatment	P1,3	1	1	1	1	1	1	0.996	0.1698				Error	35				6	8015	no treatment	P1,3	0.916									3	32	P1	P5	0.503
					6	8015	no treatment	P1,3,5,7	1	1	1	1	1	1	1	1									6	8015	no treatment	P1,3,5,7	0.9997									3	32	P1	P7	0.9999
					6	8015	P1	P1,3	1	0.9996	1	1	1	1	0.7488	0.6283									6	8015	P1	P1,3	0.356									3	32	P1	P1,3	0.8856
					6	8015	P1	P1,3,5,7	1	1	1	0.9992	1	0.2539	0.0104	<0.0001									6	8015	P1	P1,3,5,7	0.0599									3	32	P1	P1,3,5,7	1
					6	8015	P1,3	P1,3,5,7	1	1	1	1	1	0.9998	1	0.4244									6	8015	P1,3	P1,3,5,7	0.94									3	32	P1	Normal Het Control	<.0001
																																						3	32	P5	P7	0.6675
Source	DF	F Value	Pr>F		6	10686	no treatment	Normal Het Control	1	1	1	0.984	1	0.258	0.0082	0.041				Source	DF	F Value	Pr>F		6	10685	no treatment	Normal Het Controls	0.1763									3	32	P5	P1,3	0.9961
Model: dpoae SNR = gene*dose*treatment*amplitude	39	14.48	<.0001		6	10686	no treatment	P1	1	1	1	1	1	0.9998	0.2874	0.0428				Model: dpoae = gene*dose*treatment*amplitude	4	1.67	0.1785		6	10685	no treatment	P1	0.3159									3	32	P5	P1,3,5,7	0.2933
Error	280				6	10686	no treatment	P1,3	1	1	1	1	1	1	1	0.7766				Error	35				6	10685	no treatment	P1,3	0.9128									3	32	P5	Normal Het Control	<.0001
					6	10686	no treatment	P1,3,5,7	1	1	1	1	1	1	1	1									6	10685	no treatment	P1,3,5,7	0.7764									3	32	P7	P1,3	0.963
					6	10686	P1	P1,3	1	1	1	1	1	0.9999	0.9988	1									6	10685	P1	P1,3	0.7932									3	32	P7	P1,3,5,7	0.9999
					6	10686	P1	P1,3,5,7	1	1	1	1	1	0.9976	0.0431	<0.0001									6	10685	P1	P1,3,5,7	0.8251									3	32	P7	Normal Het Control	<.0001
					6	10686	P1,3	P1,3,5,7	1	1	1	1	1	1	0.9932	0.0291									6	10685	P1,3	P1,3,5,7	0.9996									3	32	P1,3	P1,3,5,7	0.8025
																																						3	32	P1,3	Normal Het Control	<.0001
Source	DF	F Value	Pr>F		6	12814	no treatment	Normal Het Control	1	1	0.565	0.0222	0.1069	0.462	0.0057	<0.0001				Source	DF	F Value	Pr>F		6	12814	no treatment	Normal Het Controls	0.0601									3	32	P1,3,5,7	Normal Het Control	<.0001
Model: dpoae SNR = gene*dose*treatment*amplitude	39	12.95	<.0001		6	12814	no treatment	P1	1	1	1	1	1	1	1	0.9871				Model: dpoae Threshold = gene*dose*treatment	4	2.45	0.0641		6	12814	no treatment	P1	0.7601
Error	280				6	12814	no treatment	P1,3	1	1	1	1	1	1	1	1				Error	35				6	12814	no treatment	P1,3	0.9988				Source	DF	F Value	Pr>F		3	BBN	no treatment	Normal Het Control	<.0001
					6	12814	no treatment	P1,3,5,7	1	1	1	1	1	1	1	1									6	12814	no treatment	P1,3,5,7	0.8395				Model: ABR Threshold = gene*dose*treatment	6	137.25	<.0001		3	BBN	no treatment	P1	<.0001
					6	12814	P1	P1,3	1	1	1	1	1	1	1	0.7297									6	12814	P1	P1,3	0.8855				Error	86				3	BBN	no treatment	P5	<.0001
					6	12814	P1	P1,3,5,7	1	1	1	1	1	1	1	0.6825									6	12814	P1	P1,3,5,7	0.9971									3	BBN	no treatment	P7	0.0358
					6	12814	P1,3	P1,3,5,7	1	1	1	1	1	1	1	1									6	12814	P1,3	P1,3,5,7	0.9489									3	BBN	no treatment	P1,3	<.0001
																																						3	BBN	no treatment	P1,3,5,7	<.0001
Source	DF	F Value	Pr>F		6	19621	no treatment	Normal Het Control	1	1	1	1	1	0.998	0.318	<0.0001				Source	DF	F Value	Pr>F		6	19621	no treatment	Normal Het Controls	0.4888									3	BBN	P1	P5	0.0005
Model: dpoae SNR = gene*dose*treatment*amplitude	39	5.6	<.0001		6	19621	no treatment	P1	1	1	1	1	1	1	1	1				Model: dpoae Threshold = gene*dose*treatment	4	1.18	0.3367		6	19621	no treatment	P1	0.8295									3	BBN	P1	P7	<.0001
Error	280				6	19621	no treatment	P1,3	1	1	1	1	1	1	1	1				Error	35				6	19621	no treatment	P1,3	0.9999									3	BBN	P1	P1,3	0.9993
					6	19621	no treatment	P1,3,5,7	1	1	1	1	1	1	1	1									6	19621	no treatment	P1,3,5,7	0.9973									3	BBN	P1	P1,3,5,7	0.0105
					6	19621	P1	P1,3	1	1	1	1	1	1	1	1									6	19621	P1	P1,3	0.7568									3	BBN	P1	Normal Het Control	0.0285
					6	19621	P1	P1,3,5,7	1	1	1	1	1	1	1	1									6	19621	P1	P1,3,5,7	0.9111									3	BBN	P5	P7	0.0002
					6	19621	P1,3	P1,3,5,7	1	1	1	1	1	1	1	1									6	19621	P1,3	P1,3,5,7	0.9875									3	BBN	P5	P1,3	<.0001
																																						3	BBN	P5	P1,3,5,7	0.8169
																																						3	BBN	P5	Normal Het Control	<.0001
																																						3	BBN	P7	P1,3	<.0001
																																						3	BBN	P7	P1,3,5,7	<.0001
																																						3	BBN	P7	Normal Het Control	<.0001
																																						3	BBN	P1,3	P1,3,5,7	0.0009
																																						3	BBN	P1,3	Normal Het Control	0.0817
																																						3	BBN	P1,3,5,7	Normal Het Control	<.0001
																																	6 month					6	8	no treatment	Normal Het Control	<.0001
																																	Source	DF	F Value	Pr>F		6	8	no treatment	P1	<.0001
																																	Model: ABR Threshold = gene*dose*treatment	6	64.05	<.0001		6	8	no treatment	P5	0.0013
																																	Error	68				6	8	no treatment	P7	0.4261
																																						6	8	no treatment	P1,3	<.0001
																																						6	8	no treatment	P1,3,5,7	<.0001
																																						6	8	P1	P5	<.0001
																																						6	8	P1	P7	<.0001
																																						6	8	P1	P1,3	0.698
																																						6	8	P1	P1,3,5,7	0.0001
																																						6	8	P1	Normal Het Control	0.6768
																																						6	8	P5	P7	0.622
																																						6	8	P5	P1,3	<.0001
																																						6	8	P5	P1,3,5,7	0.3153
																																						6	8	P5	Normal Het Control	<.0001
																																						6	8	P7	P1,3	<.0001
																																						6	8	P7	P1,3,5,7	0.0072
																																						6	8	P7	Normal Het Control	<.0001
																																						6	8	P1,3	P1,3,5,7	0.0223
																																						6	8	P1,3	Normal Het Control	0.0064
																																						6	8	P1,3,5,7	Normal Het Control	<.0001
																																	Source	DF	F Value	Pr>F		6	16	no treatment	Normal Het Control	<.0001
																																	Model: ABR Threshold = gene*dose*treatment	6	103.88	<.0001		6	16	no treatment	P1	<.0001
																																	Error	68				6	16	no treatment	P5	0.0637
																																						6	16	no treatment	P7	1
																																						6	16	no treatment	P1,3	<.0001
																																						6	16	no treatment	P1,3,5,7	0.697
																																						6	16	P1	P5	0.0071
																																						6	16	P1	P7	<.0001
																																						6	16	P1	P1,3	0.9687
																																						6	16	P1	P1,3,5,7	<.0001
																																						6	16	P1	Normal Het Control	<.0001
																																						6	16	P5	P7	0.126
																																						6	16	P5	P1,3	0.0752
																																						6	16	P5	P1,3,5,7	0.7394
																																						6	16	P5	Normal Het Control	<.0001
																																						6	16	P7	P1,3	<.0001
																																						6	16	P7	P1,3,5,7	0.7616
																																						6	16	P7	Normal Het Control	<.0001
																																						6	16	P1,3	P1,3,5,7	0.0006
																																						6	16	P1,3	Normal Het Control	<.0001
																																						6	16	P1,3,5,7	Normal Het Control	<.0001
																																	Source	DF	F Value	Pr>F		6	32	no treatment	Normal Het Control	<.0001
																																	Model: ABR Threshold = gene*dose*treatment	6	152.4	<.0001		6	32	no treatment	P1	0.8497
																																	Error	68				6	32	no treatment	P5	0.9888
																																						6	32	no treatment	P7	0.9999
																																						6	32	no treatment	P1,3	0.2841
																																						6	32	no treatment	P1,3,5,7	0.9979
																																						6	32	P1	P5	0.9962
																																						6	32	P1	P7	0.9775
																																						6	32	P1	P1,3	0.9872
																																						6	32	P1	P1,3,5,7	0.977
																																						6	32	P1	Normal Het Control	<.0001
																																						6	32	P5	P7	0.9999
																																						6	32	P5	P1,3	0.75
																																						6	32	P5	P1,3,5,7	1
																																						6	32	P5	Normal Het Control	<.0001
																																						6	32	P7	P1,3	0.6452
																																						6	32	P7	P1,3,5,7	1
																																						6	32	P7	Normal Het Control	<.0001
																																						6	32	P1,3	P1,3,5,7	0.5496
																																						6	32	P1	Normal Het Control	<.0001
																																						6	32	P1,3,5,7	Normal Het Control	<.0001
																																	Source	DF	F Value	Pr>F		6	BBN	no treatment	Normal Het Control	<.0001
																																	Model: ABR Threshold = gene*dose*treatment	6	75.69	<.0001		6	BBN	no treatment	P1	<.0001
																																	Error	68				6	BBN	no treatment	P5	0.0702
																																						6	BBN	no treatment	P7	1
																																						6	BBN	no treatment	P1,3	<.0001
																																						6	BBN	no treatment	P1,3,5,7	0.134
																																						6	BBN	P1	P5	<.0001
																																						6	BBN	P1	P7	<.0001
																																						6	BBN	P1	P1,3	0.1179
																																						6	BBN	P1	P1,3,5,7	<.0001
																																						6	BBN	P1	Normal Het Control	0.177
																																						6	BBN	P5	P7	0.2781
																																						6	BBN	P5	P1,3	0.0023
																																						6	BBN	P5	P1,3,5,7	0.9991
																																						6	BBN	P5	Normal Het Control	<.0001
																																						6	BBN	P7	P1,3	<.0001
																																						6	BBN	P7	P1,3,5,7	0.4453
																																						6	BBN	P7	Normal Het Control	<.0001
																																						6	BBN	P1,3	P1,3,5,7	0.0002
																																						6	BBN	P1,3	Normal Het Control	<.0001
																																						6	BBN	P1,3,5,7	Normal Het Control	<.0001
[truncated: 13 more columns]

## Sheet: sheet2
Age at Test	2f1-f2	Treatment A	Treatment B	P value
1 month	5096	P1	P5
1 month	5343	P1	P5
1 month	8015	P1	P5
1 month	10685	P1	P5
1 month	12814	P1	P5
1 month	19621	P1	P5
3 months	5096	P1	P5
3 months	5343	P1	P5
3 months	8015	P1	P5
3 months	10685	P1	P5
3 months	12814	P1	P5
3 months	19621	P1	P5
6 months	5096	P1	P5
6 months	5343	P1	P5
6 months	8015	P1	P5
6 months	10685	P1	P5
6 months	12814	P1	P5
6 months	19621	P1	P5
1 month	5096	P1	P1,3
1 month	5343	P1	P1,3
1 month	8015	P1	P1,3
1 month	10685	P1	P1,3
1 month	12814	P1	P1,3
1 month	19621	P1	P1,3
3 months	5096	P1	P1,3
3 months	5343	P1	P1,3
3 months	8015	P1	P1,3
3 months	10685	P1	P1,3
3 months	12814	P1	P1,3
3 months	19621	P1	P1,3
6 months	5096	P1	P1,3
6 months	5343	P1	P1,3
6 months	8015	P1	P1,3
6 months	10685	P1	P1,3
6 months	12814	P1	P1,3
6 months	19621	P1	P1,3
1 month	5096	P1	P1,3,5,7
1 month	5343	P1	P1,3,5,7
1 month	8015	P1	P1,3,5,7
1 month	10685	P1	P1,3,5,7
1 month	12814	P1	P1,3,5,7
1 month	19621	P1	P1,3,5,7
3 months	5096	P1	P1,3,5,7
3 months	5343	P1	P1,3,5,7
3 months	8015	P1	P1,3,5,7
3 months	10685	P1	P1,3,5,7
3 months	12814	P1	P1,3,5,7
3 months	19621	P1	P1,3,5,7
6 months	5096	P1	P1,3,5,7
6 months	5343	P1	P1,3,5,7
6 months	8015	P1	P1,3,5,7
6 months	10685	P1	P1,3,5,7
6 months	12814	P1	P1,3,5,7
6 months	19621	P1	P1,3,5,7
1 month	5096	P5	P1,3
1 month	5343	P5	P1,3
1 month	8015	P5	P1,3
1 month	10685	P5	P1,3
1 month	12814	P5	P1,3
1 month	19621	P5	P1,3
3 months	5096	P5	P1,3
3 months	5343	P5	P1,3
3 months	8015	P5	P1,3
3 months	10685	P5	P1,3
3 months	12814	P5	P1,3
3 months	19621	P5	P1,3
6 months	5096	P5	P1,3
6 months	5343	P5	P1,3
6 months	8015	P5	P1,3
6 months	10685	P5	P1,3
6 months	12814	P5	P1,3
6 months	19621	P5	P1,3
1 month	5096	P5	P1,3,5,7
1 month	5343	P5	P1,3,5,7
1 month	8015	P5	P1,3,5,7
1 month	10685	P5	P1,3,5,7
1 month	12814	P5	P1,3,5,7
1 month	19621	P5	P1,3,5,7
3 months	5096	P5	P1,3,5,7
3 months	5343	P5	P1,3,5,7
3 months	8015	P5	P1,3,5,7
3 months	10685	P5	P1,3,5,7
3 months	12814	P5	P1,3,5,7
3 months	19621	P5	P1,3,5,7
6 months	5096	P5	P1,3,5,7
6 months	5343	P5	P1,3,5,7
6 months	8015	P5	P1,3,5,7
6 months	10685	P5	P1,3,5,7
6 months	12814	P5	P1,3,5,7
6 months	19621	P5	P1,3,5,7
1 month	5096	P1,3	P1,3,5,7
1 month	5343	P1,3	P1,3,5,7
1 month	8015	P1,3	P1,3,5,7
1 month	10685	P1,3	P1,3,5,7
1 month	12814	P1,3	P1,3,5,7
1 month	19621	P1,3	P1,3,5,7
3 months	5096	P1,3	P1,3,5,7
3 months	5343	P1,3	P1,3,5,7
3 months	8015	P1,3	P1,3,5,7
3 months	10685	P1,3	P1,3,5,7
3 months	12814	P1,3	P1,3,5,7
3 months	19621	P1,3	P1,3,5,7
6 months	5096	P1,3	P1,3,5,7
6 months	5343	P1,3	P1,3,5,7
6 months	8015	P1,3	P1,3,5,7
6 months	10685	P1,3	P1,3,5,7
6 months	12814	P1,3	P1,3,5,7
6 months	19621	P1,3	P1,3,5,7
